# Supplementary material for: Relaxin gene delivery mitigates liver metastasis and synergizes with check point therapy
Source: Nat Commun. 2019 Jul 5;10:2993. doi: 10.1038/s41467-019-10893-8 (PMC6611764; doi:10.1038/s41467-019-10893-8)
Supplement: Supplementary file 4 — Source Data [file 41467_2019_10893_MOESM4_ESM.xlsx]

## Sheet: Figure 1g malefemale grow diff
female	GFP	day3	day5	day7	day9	day11	day13	day15	day18			day5	day7	day9	day11	day13	day15	day18
		941400	3702000	30890000	182700000	838600000	2235000000	6751000000	20600000000			3.93244	32.8128	194.073	890.801	2374.12	7171.23	21882.3
		454900	2115000	24180000	128700000	638300000	2129000000	7403000000	19120000000			4.64937	53.1545	282.919	1403.17	4680.15	16273.9	42031.2
		345300	3288000	32420000	184800000	299500000	2401000000	7867000000	24620000000			9.52215	93.8894	535.187	867.362	6953.37	22783.1	71300.3
		497600	3225000	34890000	178800000	554100000	2391000000	7660000000	25550000000			6.48111	70.1166	359.325	1113.55	4805.06	15393.9	51346.5
		657700	5604000	53800000	201600000	1115000000	5371000000	17100000000	26930000000			8.5206	81.8002	306.523	1695.3	8166.34	25999.7	40945.7
		1314000	9251000	75800000	283300000	1097000000	5199000000	15080000000	22720000000			7.04033	57.6865	215.601	834.855	3956.62	11476.4	17290.7
		720800	5141000	42910000	424300000	3275000000	3416000000	17100000000				7.13235	59.5311	588.651	4543.56	4739.18	23723.6
	pRLN	1108000	2373000	26040000	138400000	388500000	778000000					2.1417	23.5018	124.91	350.632	702.166
		1006000	3989000	28030000	180200000	575900000	919100000	1027000000	13900000000			3.96521	27.8628	179.125	572.465	913.618	1020.87	13817.1
		736200	1134000	4710000	23000000	63310000	164800000	283100000	1860000000			1.54034	6.39772	31.2415	85.9957	223.852	384.542	2526.49
		497100	581500	2388000	21260000	86670000	168800000	212500000	741900000			1.16978	4.80386	42.7681	174.351	339.57	427.479	1492.46
		531300	2229000	12820000	60180000	311500000	829300000	1521000000	5957000000			4.19537	24.1295	113.269	586.298	1560.89	2862.79	11212.1
		316700	1456000	9433000	48790000	116400000	378700000	1119000000	4023000000			4.59741	29.7853	154.057	367.54	1195.77	3533.31	12702.9
male	GFP	day3	day5	day7	day9	day11	day13	day15	day18		day5	day7	day9	day11	day13	day15	day18
		1644000	11020000	88260000	446100000	1421000000	2811000000	10630000000			6.70316	53.6861	271.35	864.355	1709.85	6465.94
		3319000	19110000	142600000	608600000	3099000000	13200000000	19850000000			5.75776	42.9647	183.368	933.715	3977.1	5980.72
		3522000	28020000	186900000	862400000	2736000000	8647000000	11400000000			7.95571	53.0664	244.861	776.831	2455.14	3236.8
		1508000	8015000	73490000	414000000	1426000000	2492000000	5477000000			5.31499	48.7334	274.536	945.623	1652.52	3631.96
		5937000	34040000	253800000	1141000000	2021000000	9725000000	17330000000			5.73354	42.7489	192.185	340.408	1638.03	2918.98
	pRLN	877300	3813000	24800000	173200000	442200000	965600000	1647000000	4657000000		4.34629	28.2686	197.424	504.047	1100.65	1877.35	5308.33
		705700	2763000	10890000	73440000	367300000	1026000000	6770000000	5041000000		3.91526	15.4315	104.067	520.476	1453.88	9593.31	7143.26
		639300	2247000	11700000	92450000	179500000	551100000	1520000000	1878000000		3.51478	18.3013	144.611	280.776	862.037	2377.6	2937.59
		571000	2605000	16390000	113600000	401800000	1189000000				4.56217	28.704	198.949	703.678	2082.31
		480100	1706000	8850000	42820000	204100000	778500000	3353000000	4295000000		3.55343	18.4337	89.1898	425.12	1621.54	6983.96	8946.05
		423800	1563000	10830000	83490000	293100000	1139000000				3.68806	25.5545	197.003	691.6	2687.59
		395000	1238000	10040000	73990000	213100000	661900000				3.13418	25.4177	187.316	539.494	1675.7

## Sheet: Figure 4d (CT26FL3)
bioluminescence intensity											Normalized intensity
PBS	DAY3	DAY5	DAY7	DAY9	day11	day13	day15	day18	day21		DAY3	DAY5	DAY7	DAY9	day11	day13	day15	day18	day21
	739800	5693000	30240000	223300000	695000000	3229000000	9334000000	29780000000			1	7.69532	40.8759	301.838	939.443	4364.69	12616.9	40254.1
	1944000	11060000	108300000	757600000	4722000000	14850000000	18250000000	67110000000			1	5.6893	55.7099	389.712	2429.01	7638.89	9387.86	34521.6
	1873000	11010000	68470000	622600000	2245000000	6078000000	16230000000	26860000000			1	5.87827	36.5563	332.408	1198.61	3245.06	8665.24	14340.6
	3060000	13000000	239000000	1269000000	3839000000	11370000000	31160000000	36310000000			1	4.24837	78.1046	414.706	1254.58	3715.69	10183	11866
	1566000	7494000	63260000	501100000	2818000000	5756000000	13630000000	37290000000			1	4.78544	40.3959	319.987	1799.49	3675.61	8703.7	23812.3
	1267000	3680000	32670000	247300000	1059000000	3081000000	11230000000	28170000000			1	2.9045	25.7853	195.185	835.833	2431.73	8863.46	22233.6
	1159000	4043000	26740000	246800000	1262000000	2570000000	15960000000	30720000000			1	3.48835	23.0716	212.942	1088.87	2217.43	13770.5	26505.6
	2375000	11170000	97070000	745000000	2630000000	8356000000	27894000000	37080000000			1	4.70316	40.8716	313.684	1107.37	3518.32	11744.8	15612.6
pGFP	2340000	12380000	71620000	353600000	2395000000	8918000000	17920000000	22920000000			1	5.2906	30.6068	151.111	1023.5	3811.11	7658.12	9794.87
	1950000	7939000	48100000	319600000	1362000000	3407000000	12720000000	39540000000			1	4.07128	24.6667	163.897	698.462	1747.18	6523.08	20276.9
	1579000	9253000	65630000	339500000	2015000000	5529000000	16490000000	61890000000			1	5.86004	41.5643	215.009	1276.12	3501.58	10443.3	39195.7
	1549000	10620000	35640000	322200000	1184000000	5485000000	10190000000	27710000000			1	6.85604	23.0084	208.005	764.364	3540.99	6578.44	17889
	1325000	7300000	31190000	364800000	1129000000	3010000000	8827000000	19870000000			1	5.50943	23.5396	275.321	852.075	2271.7	6661.89	14996.2
	1094000	7073000	34270000	298400000	1002000000	3314000000	10840000000	39740000000			1	6.46527	31.3254	272.761	915.905	3029.25	9908.59	36325.4
	620500	3197000	15110000	148000000	577500000	2094000000	7210000000	22840000000			1	5.1523	24.3513	238.517	930.701	3374.7	11619.7	36809
	1856000	8431000	43190000	456300000	1632000000	3996000000	13160000000	34930000000			1	4.54256	23.2705	245.851	879.31	2153.02	7090.52	18820
pPD-L1	1619000	9455000	64570000	290900000	1615000000	5041000000	18470000000	24900000000			1	5.84002	39.8826	179.679	997.529	3113.65	11408.3	15379.9
	1489000	9260000	58310000	363400000	1501000000	6611000000	18670000000	23800000000			1	6.21894	39.1605	244.056	1008.06	4439.89	12538.6	15983.9
	644200	4779000	30370000	127900000	521700000	1222000000	3868000000	10320000000			1	7.4185	47.1437	198.541	809.842	1896.93	6004.35	16019.9
	3600000	15880000	138100000	849900000	3250000000	9645000000	26610000000	38170000000			1	4.41111	38.3611	236.083	902.778	2679.17	7391.67	10602.8
	2249000	9648000	79570000	543800000	2448000000	4771000000	21100000000	64960000000			1	4.28991	35.3802	241.796	1088.48	2121.39	9381.95	28883.9
	1981000	8085000	74640000	446600000	2205000000	3656000000	9833000000	45910000000			1	4.08127	37.6779	225.442	1113.07	1845.53	4963.65	23175.2
	1851000	18180000	89810000	606000000	2858000000	6335000000	11980000000	27630000000			1	9.82172	48.5197	327.391	1544.03	3422.47	6472.18	14927.1
	1044000	6225000	35904000	245120000	1121683200	2803200000	7956000000	24890000000			1	5.96264	34.3908	234.789	1074.41	2685.06	7620.69	23841
pRLN	2892000	7164000	52990000	273800000	1034000000	2167000000	6378000000	24210000000			1	2.47718	18.323	94.675	357.538	749.308	2205.39	8371.37
	2519000	6998000	65120000	379400000	1402000000	4463000000	9282000000	23950000000			1	2.77809	25.8515	150.615	556.57	1771.73	3684.8	9507.74
	2234000	8551000	48340000	255600000	1062000000	3271000000	6830000000	12790000000			1	3.82766	21.6383	114.414	475.38	1464.19	3057.3	5725.16
	1994000	7577000	54230000	300500000	1504000000	3486000000	7432000000	8790000000			1	3.7999	27.1966	150.702	754.263	1748.24	3727.18	4408.22
	1849000	5732100	57440000	273100000	1559000000	4601000000	12800000000	29030000000			1	3.10011	31.0654	147.701	843.158	2488.37	6922.66	15700.4
	1438000	3412000	16270000	148600000	661200000	1953000000	9172000000	30420000000			1	2.37274	11.3143	103.338	459.805	1358.14	6378.3	21154.4
	1775000	6044000	41370000	222100000	1040000000	2509000000	7891000000	18930000000			1	3.40507	23.307	125.127	585.915	1413.52	4445.63	10664.8
	1041000	4025000	23460000	158100000	532700000	1782000000	3576000000	8.358e+09			1	3.86647	22.536	151.873	511.72	1711.82	3435.16	8028.82
pRLN+pPD-L1	2582000	5263000	8508000	22530000	63180000	119500000	342400000	1119000000	4597000000		1	2.03834	3.29512	8.72579	24.4694	46.282	132.61	433.385	1780.4
	2187000	4521000	15980000	54060000	159500000	422800000	1170000000	5824000000	17090000000		1	2.06722	7.30681	24.7188	72.931	193.324	534.979	2663.01	7814.36
	2131000	6056000	14570000	55510000	155600000	375900000	840500000	2539000000	7575000000		1	2.84186	6.83717	26.0488	73.0174	176.396	394.416	1191.46	3554.67
	1848000	3221000	12790000	14640000	63140000	88160000	82170000	210200000	944000000		1	1.74297	6.921	7.92208	34.1667	47.7056	44.4643	113.745	510.823
	1794000	3524000	11690000	35360000	95120000	221200000	386300000	640700000	9040000000		1	1.96433	6.51616	19.7101	53.0212	123.3	215.329	357.135	5039.02
	1419000	2877000	6387000	26870000	72990000	161500000	563700000	3721000000	10460000000		1	2.02748	4.50106	18.9359	51.4376	113.813	397.252	2622.27	7371.39
	1407000	4056000	4867000	16600000	45440000	136000000	342400000	1085000000	3154000000		1	2.88273	3.45913	11.7982	32.2957	96.6596	243.355	771.144	2241.65
	1037000	2914000	10930000	39580000	85720000	170100000	492500000	1193000000	4766000000		1	2.81003	10.54	38.1678	82.6615	164.031	474.928	1150.43	4595.95
Free RLN	2567000	7543000	68070000	542200000	1833000000	5727000000	18740000000	27220000000			1	2.93845	26.5173	211.219	714.063	2231.01	7300.35	10603.8
	1926000	6757000	37390000	413700000	1217000000	3611000000	7700000000	44210000000			1	3.50831	19.4133	214.798	631.88	1874.87	3997.92	22954.3
	511000	1656000	16020000	218900000	448000000	3278000000	12550000000	23140000000			1	3.2407	31.3503	428.376	876.712	6414.87	24559.7	45283.8
	746000	2200000	19530000	156900000	598600000	1437000000	10190000000	22770000000			1	2.94906	26.1796	210.322	802.413	1926.27	13659.5	30522.8
	1841000	11060000	70450000	877700000	2508000000	5202000000	15720000000	54200000000			1	6.0076	38.2672	476.752	1362.3	2825.64	8538.84	29440.5
	3569000	15290000	109800000	1114000000	2158000000	3918000000		48800000000			1	4.28411	30.7649	312.132	604.651	1097.79		13673.3
	1816000	7138000	60480000	648900000	1450000000	2327000000	17070000000				1	3.93062	33.304	357.324	798.458	1281.39	9399.78

## Sheet: Figure 5c (CT26FL3)
bioluminescence intensity											Normalized intensity
IgG+pRLN+pPD-L1	DAY3	DAY5	DAY7	DAY9	day11	day13	day15	day18			DAY3	DAY5	DAY7	DAY9	day11	day13	day15	day18
	3699000	6555000	20820000	91070000	145000000	331000000	761800000	5329000000			1	1.7721	5.62855	24.6202	39.1998	89.4836	205.948	1440.66
	2211000	5576000	7249000	32660000	128400000	326500000	429400000	1441000000			1	2.52194	3.27861	14.7716	58.0733	147.671	194.211	651.741
	2647000	3649000	11980000	69070000	236400000	500800000	811500000	2900000000			1	1.37854	4.52588	26.0937	89.3087	189.195	306.573	1095.58
	1908000	5500000	6600000	22510000	61620000	184400000	464300000	1471000000			1	2.8826	3.45912	11.7977	32.2956	96.6457	243.344	770.964
	1269000	2309000	4247000	13750000	28200000	107500000	171400000	840300000			1	1.81954	3.34673	10.8353	22.2222	84.7124	135.067	662.175
anti-CD4+pRLN+pPD-L1	2319000	5052000	31650000	93730000	537500000	1037000000	2238000000	9946000000			1	2.17853	13.6481	40.4183	231.781	447.176	965.071	4288.92
	3272000	14010000	29410000	104600000	331100000	1985000000	4375000000	17750000000			1	4.28178	8.98839	31.9682	101.192	606.663	1337.1	5424.82
	1113000	3139000	11430000	59900000	164900000	311300000	609700000	1929000000			1	2.82031	10.2695	53.8185	148.158	279.695	547.799	1733.15
	1669000	4923000	18150000	70310000	249800000	979700000	1792000000	6241000000			1	2.94967	10.8748	42.127	149.67	586.998	1073.7	3739.36
	2603000	10250000	40750000	104500000	723500000	1555000000	3112000000	7542000000			1	3.93776	15.655	40.146	277.949	597.388	1195.54	2897.43
anti-CD8+pRLN+pPD-L1	3787000	13520000	76790000	274400000	834800000	3002000000	10300000000	32690000000			1	3.57011	20.2773	72.4584	220.438	792.712	2719.83	8632.16
	2677000	6167000	24290000	125800000	593600000	2213000000	5611000000	17340000000			1	2.3037	9.07359	46.9929	221.741	826.672	2096	6477.4
	2044000	9002000	26890000	212000000	767600000	2187000000	6384000000	14380000000			1	4.40411	13.1556	103.718	375.538	1069.96	3123.29	7035.23
	1233000	3776000	16060000	82590000	291400000	1013000000	2650000000	7442000000			1	3.06245	13.0251	66.983	236.334	821.573	2149.23	6035.69
	2572000	8599000	27380000	170800000	592000000	1988000000	6864000000	16700000000			1	3.34331	10.6454	66.4075	230.171	772.939	2668.74	6493

## Sheet: figure 6h (4t1)
bioluminescence intensity														Normalized intensity
PBS	DAY3	DAY5	DAY7	DAY9	day11	day13	day15	day18	day21	day24				DAY3	DAY5	DAY7	DAY9	day11	day13	day15	day18
	1031000	4431000	20840000	55040000	95390000	101600000	122300000							1	4.29777	20.2134	53.3851	92.5218	98.5451	118.623
	512000	1393000	4383000	6401000	21210000	76070000	106900000							1	2.7207	8.56055	12.502	41.4258	148.574	208.789
	306600	739000	2525000	5546000	6367000	18830000	38070000	92550000						1	2.41031	8.23549	18.0887	20.7665	61.4155	124.168	301.859
	196400	836000	1717000	5644000	15540000	33070000	58300000							1	4.25662	8.74236	28.7373	79.1242	168.381	296.843
	572700	1964000	4226000	10630000	23110000	57940000	126800000							1	3.42937	7.37908	18.5612	40.3527	101.17	221.407
	344000	703700	1664000	4030000	10710000	35730000	79250000							1	2.04564	4.83721	11.7151	31.1337	103.866	230.378
pGFP	1010000	2282000	12100000	39160000	81690000	114100000	116400000							1	2.25941	11.9802	38.7723	80.8812	112.97	115.248
	609900	903500	3754000	14550000	19160000	30240000	44400000							1	1.48139	6.15511	23.8564	31.415	49.5819	72.7988
	222100	570800	1263000	4379000	13440000	37840000	70270000	95380000						1	2.57001	5.68663	19.7163	60.5133	170.374	316.389	429.446
	2075000	4964000	33020000	58510000	117700000	262700000	465200000	619600000						1	2.39229	15.9133	28.1976	56.7229	126.602	224.193	298.602
	448000	915500	3384000	11338200	23100000	67732000	135372800							1	2.04353	7.55357	25.3085	51.5625	151.188	302.171
	368600	654300	2503000	4877600	13104000	40416000	6.1495e+07							1	1.77509	6.79056	13.2328	35.5507	109.647	166.834
pRLN	430300	551900	2555000	6518000	6879000	8052000	10160000	16250000	16460000	29410000				1	1.28259	5.93772	15.1476	15.9865	18.7125	23.6114	37.7644	38.2524	68.3477
	401600	365500	1112000	2022000	1191000	2274000	3416000	3896000	6456000	6808000				1	0.91011	2.76892	5.03486	2.96564	5.66235	8.50598	9.7012	16.0757	16.9522
	214500	252300	493900	669500	763500	744700	1456000	8053000	6075000	10400000				1	1.17622	2.30256	3.12121	3.55944	3.47179	6.78788	37.5431	28.3217	28.3217
	205100	277800	1045000	1300000	653100	261300	153800	94470	191000	228000				1	1.35446	5.09508	6.33837	3.1843	1.27401	0.749878	0.460605	0.931253	1.11165
	373600	337100	341000	234400	400000	466200	743000	1416000	3652000	25760000				1	0.902302	0.912741	0.627409	1.07066	1.24786	1.98876	3.79015	9.77516	68.9507
	248200	305100	149200	212400	270900	183500	400600	1074000	2630000	24500000				1	1.22925	0.601128	0.855761	1.09146	0.739323	1.61402	4.32716	10.5963	98.7107

## Sheet: Uncropped blots for fig3b
	Figure 3b
